# Supplementary material for: Case Report: Christianson Syndrome Caused by SLC9A6 Mutation: From Case to Genotype-Phenotype Analysis
Source: Front Genet. 2021 Dec 20;12:783841. doi: 10.3389/fgene.2021.783841 (PMC8721738; doi:10.3389/fgene.2021.783841)
Supplement: Supplementary file 1 [file Table2.xlsx]

## Sheet: Sheet1
Hospitalization records of the patient
Date	Convulsions	Development	Physical examination	Auxiliary examination	Diagnosis	Treatment plan
14m9d	Yes.Symptoms include loss of consciousness, loss of call, eyes turned up and stared, perioral cyanosis and tetanic twitch of limbs.	1. Development is lagging behind children of the same age. 2. At the age of 5 months, he could roll over; at 6 months, he could hold his head up and at 9 months, he could sit up. At the age of 14 months, he could crawl and stand with support.	1.Temperature:36.3℃, pulse:126 times/min, respiration: 28 times/min, weight: 9kg, microcephaly 43cm (–3SD). 2.Development delay,medium nutritional level, conscious,general mental state. 3.Cardiopulmonary and abdominal examination showed no obvious abnormalities. 4.No edema in both lower limbs. 5. microcephaly 43cm (–3SD). Nervous system examination showed no obvious abnormalities: normal muscle t…	Other hospital examination results: a.Abnormal sleep EEG in children: Slightly sporadicsharp-and-slow-wave complexes appear in bilateral frontal lobes and anterior temporal. b.Abnormal sleep BEAM in children.	Preliminary diagnosis: epilepsy, global developmental delay	1.According to the cause of convulsion, routine nursing care was carried out to prevent falling into bed and aspiration. 2.carry out routine blood and urine tests,blood biochemistry, 24-hour ambulatory electroencephalogram,visual-auditory synchrony evoked potential, the cerebrospinal fluid (CSF) and Gesell. 3.Sodium Valproate Oral Solution: 32mg/kg.d
14m10d	Yes. Repeated convulsions for a month. Symptoms include loss of consciousness, loss of call, eyes turned up and stared, perioral cyanosis and tetanic twitch of limbs.	1. Development is lagging behind children of the same age. 2. At the age of 5 months, he could roll over; at 6 months, he could hold his head up and at 9 months, he could sit up. At the age of 14 months, he could crawl and stand with support.	1.Temperature:36.3 ℃, pulse:126 times/min, respiration: 28times/min, weight: 9kg, microcephaly 43cm(–3SD). 2.Development delay,medium nutritional level, conscious,general mental state. 3.Cardiopulmonary and abdominal examination showed no obvious abnormalities. 4.No edema in both lower limbs. 5. microcephaly 43cm(–3SD). Nervous system examination showed no obvious abnormalities: normal muscle ton…	(1) Other hospital examination results: a.Abnormal sleep EEG in children: Slightly sporadicsharp-and-slow-wave complexes appear in bilateral frontal lobes and anterior temporal. b.Abnormal sleep BEAM in children. (2) Laboratory test results of the patient admitted to hospital after: Blood ammonia 54.0μmol/L; Routine blood test: WBC 8.8×10^9/L,RBC 3.9×10^9/L, Hb 107g/L,PLT 223×10^9/L,Lymph% 29.8%,…	Current diagnosis: epilepsy, global developmental delay	1.According to the cause of convulsion, routine nursing care was carried out to prevent falling into bed and aspiration. 2.carry outwhole-exome sequencing (WES), determine the concentration of 25-hydroxy vitamin D and Sodium Valproate. 3.Sodium Valproate Oral Solution: 32mg/kg.d,Inosite and Vitamin B12 Oral Solution (The indications are loss of appetite and poor growth caused by lysine deficiency…
14m11d	No recurrence of convulsions. Paroxysmal crying at night.	1. Development is lagging behind children of the same age. 2. At the age of 5 months, he could roll over; at 6 months, he could hold his head up and at 9 months, he could sit up. At the age of 14 months, he could crawl and stand with support.	1.Temperature:36.6 ℃, pulse:122 times/min, respiration: 28times/min, weight: 9kg, microcephaly 43cm(–3SD). 2.Spirit, appetite, and sleep are acceptable. 3.Defecate twice after Glycerine Enema, urine is normal. 4.Development delay,medium nutritional level, conscious,general mental state. 5.Cardiopulmonary and abdominal examination showed no obvious abnormalities. 6.No edema in both lower limbs. 7.…	(1) Other hospital examination results: a.Abnormal sleep EEG in children: Slightly sporadicsharp-and-slow-wave complexes appear in bilateral frontal lobes and anterior temporal. b.Abnormal sleep BEAM in children. (2) Laboratory test results of the patient admitted to hospital after: a. Abdominal ultrasound: No obvious signs of intussusception in the abdomen. b.No abnormalities in stool routine te…	Current diagnosis: epilepsy, global developmental delay	1.The thyroid function should be reexamined at other times. 2.At present, the epilepsy type and etiology of the patient are unknown, and relevant examinations should be continued to be improved to clarify the type of epilepsy and find the etiology. 3. Sodium Valproate Oral Solution: 32mg/kg.d,Inosite and Vitamin B12 Oral Solution.
14m12d	No record	No record	No record	Lumbar puncture: 1. Plasma glucose levels in preoperative patients: 6.4mmol. 2. Encephalic Pressure. 3. 2.5ml CSF was collected for routine and biochemical tests. 4. No discomfort in patient during or after operation.	No record	Lying in horizontal position without pillow for 6 hours after operation at 6 hour
14m13d	No recurrence of convulsions.	No record	1.Stable vital signs. 2.Spirit, appetite, and sleep are acceptable. 3.Normal defecation. 4.Development delay,medium nutritional level, conscious,general mental state. 5.Cardiopulmonary and abdominal examination showed no obvious abnormalities. 6.No edema in both lower limbs. 7.Nervous system examination showed no obvious abnormalities: normal muscle tone,normal physiological reflex; physiological…	1.Lead (Pb) 27.29ug/L, Cadmium(Cd) <0.5ug/L. 2.T lymphocyte subsets: T 73.66%, T4 39.74%, T8 28.28%, T4/T8 1.41, CD3-CD19+ 9.86%↑, NK 8.37%↓. 3. CSF: Colorless, transparency clear,Cl 122.7mmol/L, Glucose 2.94mmol/L, CSF protein 0.28g/L, NC 4.00×10^6/L. 4. Routine ECG: Sinus tachycardia with arrhythmia (occasional). If necessary, family members are advised to bring the patient to the cardiology cl…	No record	At present, the condition of the patient has improved and the treatment is effective. The original treatment plan shall be continued and relevant examinations shall be improved.
14m14d	No recurrence of convulsions.	No record	1. sciousness. No redness and swelling of pharynx. 2.Normal defecation. 3.Cardiopulmonary and abdominal examination showed no obvious abnormalities. 4.No edema in both lower limbs. 5.Nervous system examination showed no obvious abnormalities.	1. Brainstem visual evoked potential: a. BAEP: Bilateral wave differentiation was normal, no abnormalities in bilateral BAEP. b.VEP: Bilateral whole field P100 wave differentiation was normal, no abnormality in bilateral VEP. 2.The Gesell development schedules (GDS) revealed the patient had delays in adaptation, large motor movement, fine motor movement, personal-social development (mild), and la…	The diagnosis was revised: epilepsy (tonic-clonic seizure),global developmental delay	1. The patient's condition has improved steadily and can be discharged today. 2.Doctor's advices on discharge: a.Strengthen nutrition and avoid infection. b.Sodium Valproate Oral Solution: 3.6mL bid PO, Inosite and Vitamin B12 Oral Solution: 2.5mL bid PO. Live Combined Bifidobacterium and Lactobacillus Tablets:1# tid po. 3.Discharge guidance: a.1 month later: One month later, visit the Pediatric …
14m19d	The patient has been discharged from hospital. a.Intravenous blood: 25-hydroxy vitamin D 37.93ng/mL,25-hydroxy vitamin D3 36.03ng/mL. b.CSF:The qualitative DNA-PCR results of herpes simplex virus type II and herpes simplex virus type I were negative; CSF culture negative. c.The drug concentration of sodium valproate was 41.14ug/mL.

## Sheet: Sheet2
					Preliminary diagnosis: epilepsy, global developmental delay
