# Supplementary material for: Case Report: Christianson Syndrome Caused by SLC9A6 Mutation: From Case to Genotype-Phenotype Analysis
Source: Front Genet. 2021 Dec 20;12:783841. doi: 10.3389/fgene.2021.783841 (PMC8721738; doi:10.3389/fgene.2021.783841)
Supplement: Supplementary file 2 [file Table3.xlsx]

## Sheet: Sheet1
Mutation type	Mutation	Clinical significance	Mutation
Frameshift mutations	c.183del(p.Lys61fs)	P	CS
	c.346dup(p.Leu116fs)	P	NR
	c.478_479AT(p.Phe161fs)	P	CS
	c.509_510delGA (p.Arg170Thrfs)	P	NR
	c.512_513del(p.His171fs)	P	CS
	c.465del(p.Ser158fs)	P	Inborn genetic diseases
	c.585dupG(p.Ser196Valfs)	P	NR
	c.786del(p.Ala263fs)	P	CS
	c.855_856CA(p.Thr286fs)	P	NR
	c.1299_1300del(p.Phe434fs)	P	Recurrent respiratory infections, Sleep disturbance, Seizures, Scoliosis, Gastrostomy tube feeding in infancy, Global developmental delay, Cs
	c.1284_1290delinsGTCTTGGGAAGAGCT(p.Asn428fs)	P	NR
	c.1246_1249del(p.Leu416fs)	P	CS
	c.1569_1573del(p.Arg524fs)	P	CS
Single nucleotide variants	c.976C>T(p.Gln326Ter)	P	NR
	c.1148G>A(p.Gly383Asp)	P	CS
	c.1402C>T(p.Arg468Ter)	P	CS
	c.1543G>T(p.Glu515Ter)	P	CS
	c.2078T>G(p.Leu693Ter)	P	CS
	c.953G>T (p.Trp318Leu)	P	CS
	c.508-1G>A	P	NR
	c.793+1G>A	P	Intellectual disability
	c.803+1G>A	P	CS
	c.1367-1G>A	P	CS
	c.1631+1G>A	P	NR
	c.2T>G (p.Met1Arg)	LP	NR
	c.584+5G>A	LP	NR
	c.1376G>A (p.Gly459Asp)	LP	CS
	c.25G>T (p.Ala9Ser)	LB/B	Cs, not specified, not provided, History of neurodevelopmental disorder
	c.153A>G (p.Arg51=)	LB/B	NR
	c.1366+8G>A	LB/B	NR
	c.1520+6T>C	LB/B	CS
	c.1607G>A (p.Arg536Gln)	LB/B	History of neurodevelopmental disorder, Cs, Intellectual disability
	c.1659C>T (p.Ser553=)	LB/B	History of neurodevelopmental disorder, not specified, CS
	c.-42G>A	LB	NR
	c.-29T>C	LB	NR
	c.-11C>T	LB	NR
	c.12C>G (p.Arg4=)	LB	NR
	c.76C>G (p.Arg26Gly)	LB	NR
	c.114C>T (p.Asp38=)	LB	History of neurodevelopmental disorder
	c.148G>T (p.Ala50Ser)	LB	CS
	c.198C>T (p.Ser66=)	LB	NR
	c.213C>T (p.Ser71=)	LB	NR
	c.276G>A (p.Lys92=)	LB	NR
	c.300C>T (p.His100=)	LB	NR
	c.325+14C>G	LB	NR
	c.326-16T>A	LB	NR
	c.369G>A (p.Pro123=)	LB	CS
	c.384T>C (p.Asn128=)	LB	CS
	c.526-8T>C	LB	NR
	c.430G>A (p.Val144Ile)	LB	NR
	c.604-5G>T	LB	NR
	c.576C>T (p.Phe192=)	LB	CS
	c.577G>A (p.Val193Ile)	LB	NR
	c.609G>A (p.Thr203=)	LB	CS
	c.759A>G (p.Leu253=)	LB	NR
	c.900-7T>C	LB	NR
	c.804-6C>T	LB	NR
	c.912A>T (p.Ala304=)	LB	NR
	c.960C>T (p.Thr320=)	LB	NR
	c.1116C>G (p.Thr372=)	LB	NR
	c.1065A>G (p.Val355=)	LB	History of neurodevelopmental disorder
	c.1066T>C (p.Leu356=)	LB	NR
	c.1098G>T (p.Thr366=)	LB	NR
	c.1141-8C>T	LB	CS
	c.1275C>T (p.Ile425=)	LB	NR
	c.1203G>A (p.Leu401=)	LB	NR
	c.1224C>T (p.Val408=)	LB	CS
	c.1255-4T>G	LB	NR
	c.1347A>G (p.Gln449=)	LB	NR
	c.1494T>C (p.Thr498=)	LB	NR
	c.1520+14A>G	LB	NR
	c.1521-98T>G	LB	NR
	c.1632A>C (p.Ser544=)	LB	NR
	c.1551+10C>T	LB	NS
	c.1551+17G>A	LB	NR
	c.1641G>A (p.Lys547=)	LB	NR
	c.1764G>A (p.Pro588=)	LB	NR
	c.1803A>T (p.Thr601=)	LB	Cs, History of neurodevelopmental disorder
	c.1827T>C (p.Thr609=)	LB	NR
	c.1929G>A (p.Pro643=)	LB	NR
	c.2097T>A (p.Gly699=)	LB	NR
	c.*16C>G	LB	NR
	c.534T>C (p.Ser178=)	B	History of neurodevelopmental disorder, Cs, Intellectual disability
	c.642C>T (p.Tyr214=)	B	NR
	c.861G>A (p.Ala287=)	B	NR
	c.1089A>C (p.Ala363=)	B	CS, History of neurodevelopmental disorder
	c.1520+4A>G	B	History of neurodevelopmental disorder, not specified, Cs
	c.1520+10A>G	B	CS
	c.1551+11G>A	B	NS
	c.1552-3C>T	B	CS
	c.1632-4G>A	B	History of neurodevelopmental disorder, not provided, not specified,CS
	c.1738-167T>G	B	NR
	c.1A>G (p.Met1Val)	VUS	Neurodevelopmental disorder, CS
	c.-57+30C>T	VUS	NR
	c.7C>T (p.Arg3Trp)	VUS	CS
	c.8G>T (p.Arg3Leu)	VUS	CS
	c.18G>C (p.Trp6Cys)	VUS	NR
	c.-57+50G>C	VUS	CS
	c.-57+62C>T	VUS	CS
	c.61G>C (p.Ala21Pro)	VUS	NR
	c.67A>G (p.Arg23Gly)	VUS	NR
	c.-56-28A>C	VUS	NR
	c.-56-21C>A	VUS	CS
	c.-56-4G>T	VUS	CS
	c.122G>A (p.Gly41Glu)	VUS	NR
	c.137G>A (p.Gly46Asp)	VUS	NR
	c.13A>C (p.Ile5Leu)	VUS	CS
	c.269T>C (p.Leu90Pro)	VUS	CS
	c.286G>C (p.Ala96Pro)	VUS	NR
	c.321T>G (p.Ile107Met)	VUS	NR
	c.362A>G (p.His121Arg)	VUS	CS
	c.367C>T (p.Pro123Ser)	VUS	CS
	c.212C>T (p.Pro71Leu)	VUS	CS
	c.239G>A (p.Ser80Asn)	VUS	CS
	c.412A>G (p.Ser138Gly)	VUS	CS
	c.418A>G (p.Thr140Ala)	VUS	CS
	c.494A>G (p.Asn165Ser)	VUS	NR
	c.453T>G (p.Phe151Leu)	VUS	CS
	c.485A>G (p.Tyr162Cys)	VUS	CS
	c.508A>G (p.Arg170Gly)	VUS	CS
	c.514T>G (p.Phe172Val)	VUS	NR
	c.461G>A (p.Arg154Gln)	VUS	CS
	c.543A>G (p.Ala181=)	VUS	CS
	c.547G>A (p.Ala183Thr)	VUS	CS
	c.506T>A (p.Ile169Asn)	VUS	CS
	c.525G>A (p.Gly175=)	VUS	CS
	c.685A>G (p.Ile229Val)	VUS	CS
	c.548C>T (p.Thr183Met)	VUS	CS, Intellectual disability
	c.619G>A (p.Val207Ile)	VUS	CS
	c.623C>T (p.Thr208Met)	VUS	CS
	c.634C>G (p.Pro212Ala)	VUS	CS
	c.712A>G (p.Ile238Val)	VUS	CS
	c.791T>G (p.Ile264Arg)	VUS	NR
	c.821T>C (p.Ile274Thr)	VUS	CS
	c.885C>G (p.Phe295Leu)	VUS	NR
	c.885+5C>T	VUS	CS
	c.945+7T>G	VUS	NR
	c.946G>A (p.Val316Met)	VUS	CS
	c.908G>T (p.Arg303Leu)	VUS	NR
	c.971C>T (p.Ala324Val)	VUS	CS
	c.982G>A (p.Gly328Ser)	VUS	CS
	c.992-3T>C	VUS	CS
	c.1130G>C (p.Arg377Thr)	VUS	NR
	c.1080+17A>G	VUS	CS
	c.1200A>G (p.Thr400=)	VUS	NR
	c.1157A>G (p.Asn386Ser)	VUS	CS
	c.1346C>A (p.Ala449Glu)	VUS	Open mouth, Microcephaly, Allergy,Short stature, Hypermetropia, Amblyopia,Motor delay, EEG with generalized slow activity, Seizures,Leukodystrophy, StrabismusAstigmatism,Delayed speech and language development
	c.1420G>T (p.Gly474Cys)	VUS	CS
	c.1488C>T (p.Gly496=)	VUS	CS
	c.1555G>A (p.Gly519Ser)	VUS	CS
	c.1528G>A (p.Val510Ile)	VUS	NR
	c.1582G>A (p.Gly528Ser)	VUS	CS
	c.1558C>A (p.Pro520Thr)	VUS	CS
	c.1665A>T (p.Glu555Asp)	VUS	NR
	c.1569A>C (p.Glu523Asp)	VUS	NR
	c.1711C>T (p.Leu571Phe)	VUS	CS
	c.1727G>A (p.Gly576Glu)	VUS	CS
	c.1721G>A (p.Ser574Asn)	VUS	NR
	c.1765G>A (p.Glu589Lys)	VUS	NR
	c.1834-6A>G	VUS	NR
	c.1768A>C (p.Asn590His)	VUS	CS
	c.1832C>T (p.Thr611Ile)	VUS	CS
	c.1843A>G (p.Ser615Gly)	VUS	CS
	c.1876G>A (p.Ala626Thr)	VUS	CS
	c.1904T>G (p.Phe635Cys)	VUS	CS
	c.1958G>T (p.Arg653Leu)	VUS	CS
	c.1996C>T (p.Pro666Ser)	VUS	CS
	c.1971G>A (p.Pro657=)	VUS	CS
	c.2018A>G (p.Asn673Ser)	VUS	CS
